# Supplementary material for: Dietary intake of one-carbon nutrients and colorectal cancer risk according to TP53 status
Source: JNCI Cancer Spectr. 2026 Jan 29;10(2):pkag009. doi: 10.1093/jncics/pkag009 (PMC13006204; doi:10.1093/jncics/pkag009)
Supplement: pkag009_Supplementary_Data [file pkag009_supplementary_data.zip]

Archive with 1 entries (1 files):
- OneCarbon_TP53_SupplementaryMaterial_251224.pdf
